# Supplementary material for: Immune profiling of mpox survivors reveals divergent durability of antibody and T cell responses
Source: Nat Commun. 2025 Dec 4;17:570. doi: 10.1038/s41467-025-67266-7 (PMC12808142; doi:10.1038/s41467-025-67266-7)
Supplement: Supplementary file 4 — Source Data [file 41467_2025_67266_MOESM4_ESM.xlsx]

## Sheet: Figure 1a
A35	groups	10D	20D	9M	12M	15M	18M	VACV unvac	VACV vac
	Log10 IgG endpoint titer	2	3.20412	2	2	2.60206	3.20412	2	2
		2	3.80618	2	2	2.60206	3.20412	2	2
		2	3.80618	2	3.20412	2	3.20412	2	2
		3.20412	3.80618	2.60206	2.60206	2.60206	2.60206	2	2
		2	3.20412	2	3.20412	2	2.60206	2	2
		2	2.60206	2	3.20412	2.60206	2.60206	2	2
		3.20412	3.80618	2	2.60206	2	2	2	2
		2	3.20412	2	2	2.60206	2.60206	2	2
		2	3.20412	3.20412	3.80618	2	2	2	2
		3.80618	4.40824	3.20412	2.60206	2	2	2	2.60206
		3.20412	3.80618		2			2	2.60206
		2	3.80618		2			2	2.60206
		3.80618	3.80618		2
					2
					2.60206
					2
A29	groups	10D	20D	9M	12M	15M	18M	VACV unvac	VACV vac
	Log10 IgG endpoint titer	2.60206	3.80618	2	2	2	2	2	2
		2	3.80618	2	2	2	2	2	2
		2	3.80618	2	2	2	2	2	2
		2.60206	3.80618	2	3.20412	3.20412	3.20412	2	2
		2	3.20412	2	2	2	2	2	2
		2	3.20412	2.60206	2	2	2	2	2
		2.60206	3.80618	2	2	2	2	2	2
		2	3.20412	2.60206	2	2	3.20412	2	2
		2	3.20412	2	2	2	2	2	2
		3.80618	3.20412	2	2	2	2	2	2
		3.80618	3.20412		2			2	2
		2	3.80618		2			2	2
		3.20412	3.20412		2
					2
					2
					2
B6	groups	10D	20D	9M	12M	15M	18M	VACV unvac	VACV vac
	Log10 IgG endpoint titer	3.20412	3.20412	3.20412	2	3.20412	2.60206	2	3.20412
		2	3.20412	2	2.60206	3.80618	3.20412	2	2
		2	4.40824	3.20412	3.80618	2.60206	2	2	2
		3.20412	4.40824	2.60206	2.60206	2.60206	2.60206	2	2
		2	3.80618	2.60206	2	2.60206	2.60206	2	2
		2	3.20412	2	2	2.60206	2	2	2
		3.20412	3.20412	2	2	2	2.60206	2	2
		2	3.20412	2.60206	3.20412	3.20412	2.60206	2	2
		3.80618	3.20412	2	3.80618	2	2	2	2
		3.80618	3.20412	2	3.20412	2	2	2	2
		2.60206	3.20412		2			2	2
		2.60206	3.20412		3.20412			2	2
		3.20412	3.80618		2
					2
					3.20412
					2.60206
E8	groups	10D	20D	9M	12M	15M	18M	VACV unvac	VACV vac
	Log10 IgG endpoint titer	2	3.80618	3.20412	2.60206	2.60206	2.60206	2	3.20412
		3.20412	3.80618	2	2	2.60206	2.60206	2	2
		2.60206	3.80618	3.20412	3.20412	2.60206	2.60206	2	2
		3.20412	3.80618	3.20412		2.60206	2	2	2
		2.60206	2.60206	2	2.60206	2.60206	2.60206	2	2
		2.60206	2.60206	3.20412	2	2.60206	2.60206	2	2
		2	4.40824	2	2.60206	2.60206	2	2	2
		2.60206	3.20412	2.60206	2	2.60206	2.60206	2	2
		2.60206	3.20412	3.80618	2.60206	2	2	2	2
		3.80618	4.40824	3.80618	3.20412	2.60206	2	2	2
		2.60206	3.80618		3.20412			2	2
		2.60206	4.40824		2			2	2
		3.80618	4.40824		3.20412
					2
					2
					3.20412
					2.60206
H3	groups	10D	20D	9M	12M	15M	18M	VACV unvac	VACV vac
	Log10 IgG endpoint titer	2	3.80618	2	2	3.20412	3.20412	2	3.20412
		2.60206	3.80618	2	2	3.20412	2.60206	2	2
		2	3.20412	2	3.20412	2.60206	2	2	2
		2.60206	3.20412	2	2.60206	2.60206	2	2	2
		2	2	2.60206	2.60206	2.60206	2.60206	2	2
		2	2	2.60206	2	2.60206	2	2	2
		2	2	2	2	2	2	2	2
		2.60206	2	3.80618	2.60206	2.60206	2	2	2
		2	2	3.80618	3.20412	2	2	2	2
		2.60206	2	2	2.60206	3.20412	3.20412	2	2
		2	3.20412		2.60206			2	2
		2	3.20412		3.20412			2	2
		2	2.60206		2
					2
					2.60206
					2.60206
M1	groups	10D	20D	9M	12M	15M	18M	VACV unvac	VACV vac
	Log10 IgG endpoint titer	2	2	2	2	2	2	2	2
		2	2	2	2	2	2	2	2
		2	2	2.60206	2	2.60206	2.60206	2	2
		2.60206	2	2	2	2	2	2	2
		2	2	2	2.60206	2	2	2	2
		2	2	2.60206	2	2.60206	2.60206	2	2
		2	2	2	2	2	2	2	2
		2	2	2	2	2	2.60206	2	2
		2	2	3.20412	2.60206	2	2	2	2
		2	2.60206	2	2	2	3.20412	2	2
		2	2		2			2	2
		2	2.60206		2.60206			2	2
		2	2.60206		2
					2
					2
					2

## Sheet: Figure 2a
		groups	10D	20D	9M	12M	15M	18M	VACV unvac	VACV vac
		FRNT50	17.1006	1295.8	140.398	51.4337	190.958	168.194	20.2887	14.7039
			10	872.558	73.0844	189.073	653.327	419.72	16.272	11.3427
			10	860.134	314.299	1283.09	34.4558	66.2988	11.9606	10
			10	1372.97	407.2	658.947	520.988	553.536	10	10
			10	255.058	163.228	137.603	64.9095	153.873	249.761	10
			10	139.063	149.037	435.168	23.289	53.2786	425.093	10
			25.1732	372.16	24.2562	306.906	167.157	104.938	45.3258	10
			27.0179	2683.74	835.353	58.0375	220.481	191.071	27.767	10
			24.349	1682.51	465.969	1075.78	57.7359	66.8439	61.3355	10
			247.189	135.154	82.6186	460.267	37.0598	31.7875	63.5582	10
			129.825	409.14		75.9541			19.9818	10
			10	5876.02		83.7814			10	10
			72.7783	890.543		33.0158			31.7005	10
						41.7647			20.458	10
						68.837			10	10
						303.844			10	10
									318.76	10
									10	10
									10	10
									10	10
									10	10
									12.3226	10
									10	10
									52.2923	10
									28.4927	10
									10	10
									10.9387	10
									10	10
									466.475	10
									17.5833	10

## Sheet: Figure2b
Fiu
		groups	10D	20D	9M	12M	15M	18M	VACV unvac	VACV vac
		FRNT50	18	178	40.8267	30	57.7613	25.8637	10	10
			10	810	11.7843	139	222.123	185.468	10	10
			10	603	90.0559	279.43	48.3374	21.1665	10	10
			94	805	114.284	61.8878	29.2988	59.401	85	10
			10	13	10.1392	186	21.0017	33.1661	147	10
			10	10	26.2822	158.429	34.4403	33.2445	141	10
			90	92	20.0325	265	28.9915	36.2144	147.112	10
			10	125	71.0302	30.7823	75.4928	31.2681	57.2998	10
			40	101	168.737	185.989	25.1537	26.632	75.1631	10
			140	218	147.938	55.1989	13.8383	10	21.1852	10
			16	74		18.6097			29.8695	10
			34	270		40.8016			12.636	10
			301	790		15.3063			142.247	10
						23.9005			25.5756	10
						122.801			20.7216	10
						110.116			15.745	10
									120.582	10
									30.8057	10
									10.8788	10
									11.9728	10
									28.968	10
									54.9515	10
									53.3797	10
									22.2401	10
									50.5337	10
									102	10
									121	10
									135	10
									15	10
									10	10

## Sheet: Figure 2e
time post infeciton	1	2	3	4	5	6	7	8	9	10	11	12	13	14	15	16	17	18	19	20	21	22	23
9													140.398	73.0844		314.299	407.2	163.228	149.037	24.2562	835.353	465.969	82.6186
12	51.4337	189.073	1283.09		658.947	137.603	435.168	306.906	58.0375	1075.78	460.267	75.9541	83.7814	33.0158	41.7647	68.837	303.844
15		190.958	653.327	34.4558	520.988	64.9095	23.289	167.157			220.481	57.7359						37.0598
18		168.194	419.72	66.2988	553.536	153.873	53.2786	104.938			191.071	66.8439						31.7875

## Sheet: Figure2f
time post infeciton	1	2	3	4	5	6	7	8	9	10	11	12	13	14	15	16	17	18	19	20	21	22	23
9													40.8267	11.7843		90.0559	114.284	10.1392	26.2822	20.0325	71.0302	168.737	147.938
12	30	139	279.43		61.8878	186	158.429	265	30.7823	185.989	55.1989	18.6097	40.8016	15.3063	23.9005	122.801	110.116
15		67.0855	222.123	48.3374	29.2988	21.0017	34.4403	28.9915			75.4928	25.1537						13.8383
18		109.901	185.468	21.1665	59.401	33.1661	33.2445	36.2144			31.2681	26.632						10

## Sheet: Figure3a
	MPXV clade IIb	MPXV clade Ib	VACV WR
FRNT50	17.1006	20	18
	10	10	10
	10	10	10
	10	106	94
	10	10	10
	10	10	10
	25.1732	30	90
	27.0179	19	10
	24.349	122	40
	247.189	11	140
	129.825	419	16
	10	16	34
	72.7783	168	301
	1295.8	1424	178
	872.558	2804	810
	860.134	1239	603
	1372.97	587	805
	255.058	75	13
	139.063	106	10
	372.16	1503	92
	2683.74	74	125
	1682.51	659	101
	135.154	437	218
	409.14	137	74
	5876.02	3174	270
	890.543	1801	790

## Sheet: Figure3b
	MPXV clade IIb	MPXV clade Ib	VACV WR
FRNT50	347.859	422	59
	272.058	190	136
	140.398	40	40.8267
	73.0844	19	11.7843
	314.299	168	90.0559
	407.2	377	114.284
	163.228	83	10.1392
	149.037	142	26.2822
	24.2562	21	20.0325
	835.353	169	71.0302
	465.969	208	168.737
	82.6186	150	147.938
	51.4337	35	30
	189.073	111	139
	1283.09	1457	279.43
	658.947	479	61.8878
	137.603	75	186
	435.168	50	158.429
	306.906	323	265
	58.0375	27	30.7823
	1075.78	549	185.989
	460.267	177	55.1989
	75.9541	38	18.6097
	83.7814	58	40.8016
	33.0158	19	15.3063
	41.7647	31	23.9005
	68.837	98	122.801
	303.844	149	110.116
	190.958	102	57.7613
	653.327	515	222.123
	34.4558	26	48.3374
	520.988	342	29.2988
	64.9095	47	21.0017
	23.289	25	34.4403
	167.157	195	28.9915
	220.481	156	75.4928
	57.7359	54	25.1537
	37.0598	41	13.8383
	168.194	134	25.8637
	419.72	214	185.468
	66.2988	29	21.1665
	553.536	341	59.401
	153.873	39	33.1661
	53.2786	27	33.2445
	104.938	119	36.2144
	191.071	105	31.2681
	66.8439	31	26.632
	31.7875	21	10

## Sheet: Figure3c
	MPXV clade Ib	MPXV clade IIb	VACV WR
FRNT50	10	10	145
	15	19	30
	259	395	434
	10	10	19
	16	12	25
	93	80	270
	208	346	441
	149	154	58
	15	10	115
	17	28	125
	19	10	33
	14	17	29
	65	83	270
	310	175	246
	170	190	143

## Sheet: Figure5a
F
	CD4 T cell response	VACV unvac	VACV vac	Mpox recovery			CD8 T cell response	VACV unvac	VACV vac	Mpox recovery
		0	0.02959	0.131				0	0.07	0.055
		0	0	0.02231				0	0.07002	0
		0	0	0.059				0	0	0
		0	0.03445	0.04969				0	0.102	0.055
		0	0	0.25324				0	0	0.14128
		0	5.2e-05	0.10355				0	0	0.01688
		0	0.00712	0.05653				0.00998	0.05873	0
		0	0	0.23092				0	0.0149	0.12524
		0	0	0.053				0.05638	0	0.01457
		0	0.03698	0.15552				0	0.07948	0.02916
		0	0	0.07102				0	0.08517	0.01247
		0	0	0.08295				0	0	0
		0	0	0.13488				0	0	0.03807
			0.00608	0.21933					0	0.07398
			0	0.15962					0	0.25367
			0	0.1173					0	0.115
			0	0.16479					0	0.11189
			0	0.55395					0	0.14495
			0.00584	0.199					0.059	0.20153
			0.005	0.08751					0	0.088
			0.06539	0.17801					0.067	0.00839
			0	0.06149					0.007	0
			0	0.068					0	0
			0.02131	0.125					0.00503	0
				0.104						0.05364
				0.111						0.127
				0.14429						0
				0.03607						0.05134
				0.33256						0.10387
				0.23345						0.095
				0.08502						0.067
				0.54841						0.12644
				0.10056						0.00907
				0.17221						0.03882
				0.10231						0
				0.21214						0.092
				0.03632						0.03037
				0.13766						0
				0.239						0.2136
				0.4403						0.14924
				0.124						0.086
				0.092						0
				0.0982						0.06628
				0.116						0.04358
				0.18						0.08841
				0.08934						0.02777

## Sheet: Figure5b
CD4 T cell response													CD8 T cell response
	VACV unvac	VACV vac	9M	12M	15M	18M								VACV unvac	VACV vac	9M	12M	15M	18M
	0	0.02959	0.131	0.07102	0.14429	0.03632								0	0.07	0.055	0.01247	0	0.03037
	0	0	0.02231	0.08295	0.03607	0.13766								0	0.07002	0	0	0.05134	0
	0	0	0.059	0.13488	0.33256	0.239								0	0	0	0.03807	0.10387	0.2136
	0	0.03445	0.04969	0.21933	0.23345	0.4403								0	0.102	0.055	0.07398	0.095	0.14924
	0	0	0.25324	0.15962	0.08502	0.124								0	0	0.14128	0.25367	0.067	0.086
	0	5.2e-05	0.10355	0.1173	0.54841	0.092								0	0	0.01688	0.115	0.12644	0
	0	0.00712	0.05653	0.16479	0.10056	0.0982								0.00998	0.05873	0	0.11189	0.00907	0.06628
	0	0	0.23092	0.55395	0.17221	0.116								0	0.0149	0.12524	0.14495	0.03882	0.04358
	0	0	0.053	0.199	0.10231	0.18								0.05638	0	0.01457	0.20153	0	0.08841
	0	0.03698	0.15552	0.08751	0.21214	0.08934								0	0.07948	0.02916	0.088	0.092	0.02777
	0	0		0.17801										0	0.08517		0.00839
	0	0		0.06149										0	0		0
	0	0		0.068										0	0		0
		0.00608		0.125											0		0
		0		0.104											0		0.05364
		0		0.111											0		0.127
		0													0
		0													0
		0.00584													0.059
		0.005													0
		0.06539													0.067
		0													0.007
		0													0
		0.02131													0.00503

[truncated: 13 more sheets: Figure5c, Supplementary Figure 1a, Supplementary Figure 3, Supplementary Figure 4, Supplementary Figure 5, Supplementary Figure 6, Supplementary Figure 11a, Supplementary Figure 11b, Supplementary Figure 12, Supplementary Figure 13a, Supplementary Figure 13b, Supplementary Figure 14a, Supplementary Figure 14b]
